# Supplementary material for: Validity of Ultra-Short-Term HRV Analysis Using PPG—A Preliminary Study
Source: Sensors (Basel). 2022 Oct 20;22(20):7995. doi: 10.3390/s22207995 (PMC9611389; doi:10.3390/s22207995)
Supplement: Supplementary file 1 [file sensors-22-07995-s001.zip]

Archive with 3 entries (3 files):
- Figure S1. Original Bland-Altman plots for a selection of HRV features extracted from PPG.pdf
- Table S1. Descriptive statistics of HRV features obtained from ECG and PPG recordings.xlsx
- Table S2. Statistical comparisons between HRV features from ECG and PPG.xlsx
